# Supplementary material for: Polymerized β-Cyclodextrin-Based Injectable Hydrogel for Sustained Release of 5-Fluorouracil/Methotrexate Mixture in Breast Cancer Management: In Vitro and In Vivo Analytical Validations
Source: Pharmaceutics. 2022 Apr 8;14(4):817. doi: 10.3390/pharmaceutics14040817 (PMC9025605; doi:10.3390/pharmaceutics14040817)
Supplement: Supplementary file 1 [file pharmaceutics-14-00817-s001.zip]

Archive with 1 entries (1 files):
- pharmaceutics-1623236-supplementary.pdf
